# Supplementary material for: Public health genomics capacity assessment: readiness for large-scale pathogen genomic surveillance in Canada’s public health laboratories
Source: BMC Public Health. 2022 Sep 24;22:1817. doi: 10.1186/s12889-022-14210-9 (PMC9508744; doi:10.1186/s12889-022-14210-9)
Supplement: Supplementary file 1 — Additional file 1. Full data set: themes and responses from focus group discussions. [file 12889_2022_14210_MOESM1_ESM.xlsx]

## Sheet: All Data
DATA COLLECTED IN OCTOBER-DECEMBER 2020
Is SARS-CoV-2 Genomics Considered a Priority?	Response	Count	Percentage
	Yes	7	0.7
	No	3	0.3
What are your organization’s biggest challenges/pressures for building SARS-CoV-2 genomics capacity?	Response	Count	Percentage
	Personnel	11	0.478261
	Specimen/data flow/Lab Information Management Systems (LIMS)	5	0.217391
	Clinical Diagnostics takes Priority	3	0.130435
	Expectations on genomics turnaround time	1	0.0434783
	IT infrastructure	1	0.0434783
	Delivering services to remote regions	1	0.0434783
	Taking action on genomics results	1	0.0434783
What type of personnel are the biggest challenge/gap?	Response	Count	Percentage
	General/Unspecified	4	0.363636
	Bioinformatics	6	0.545455
	Sequence Generation	1	0.0909091
What is your vision for genomics in public health?	Response	Count	Percentage
	Genomics is not part of the vision	1	0.0909091
	Genomics value/benefits still need to be demonstrated	7	0.636364
	Genomics should be core public health activity	3	0.272727
Does your organization have a core group dedicated to R&D and genomics work for SARS-CoV-2 genomics (including analytics)?	Response	Count	Percentage
	Yes	7	0.7
	No	3	0.3
How would you characterize your access to case metadata?	Response	Count	Percentage
	Can access case data only by request	3	0.3
	Limited to metadata on lab requisition only	4	0.4
	Unclear	2	0.2
	Good access to case information	1	0.1
Briefly describe any genomics data-sharing concerns your institution/jurisdiction may have.	Response	Count	Percentage
	Not an issue so long as it is a minimal amount and maintains anonymity	7	0.636364
	Need to differentiate internal public health use vs research/public access	2	0.181818
	Benefits of sharing need to be demonstrated	1	0.0909091
	Small communities are hard to maintain anonymity	1	0.0909091
What is your current SARS-CoV-2 genomics capacity?	Response	Count	Percentage
	Low or none	4	0.444444
	Some or good	5	0.555556
What are your short term (<2 years) plans for SARS-CoV-2 genomics?	Response	Count	Percentage
	Close to implementing	3	0.333333
	Increase throughput	3	0.333333
	Expand to other pathogens	1	0.111111
	Build efficiencies	1	0.111111
	Continue to rely on Canada's National Microbiology Laboratory	1	0.111111
What would you require to increase your lab's capacity to carry out the wet lab component of SARS-CoV-2 genomics and/or increase throughput?	Response	Count	Percentage
	Personnel	6	0.285714
	Ancillary equipment	5	0.238095
	Robotics or Liquid handlers	4	0.190476
	Sequencers	4	0.190476
	Computing hardware	2	0.0952381
Has SARS-CoV-2 genomics work shifted priorities for other R&D genomics work you were doing?	Response	Count	Percentage
	High or severe impact	6	0.75
	Minimal or temporary impact	2	0.25
What gaps/barriers/pressures are you currently experiencing or anticipate for SARS-CoV-2 genomics implementation?	Response	Count	Percentage
	Bioinformatics personnel	5	0.277778
	Diagnostic burden	3	0.166667
	IT policies and computational infrastructure	2	0.111111
	Procurement policies	2	0.111111
	Lack of standardized protocols	2	0.111111
	Biobank	1	0.0555556
	Accessing Ct values	1	0.0555556
	Integration of lab and epi data	1	0.0555556
	Lack of Lab Information Management System (LIMS)	1	0.0555556
Are the same personnel carrying out PulseNet genomics carrying out the SARS-CoV-2 genomics?	Response	Count	Percentage
	No	4	0.5
	Yes	4	0.5
What are computing solution do you use for genomics?	Response	Count	Percentage
	Desktops	3	0.272727
	HPC	3	0.272727
	Servers	2	0.181818
	GPU	1	0.0909091
	Cloud	1	0.0909091
	None	1	0.0909091
What operating system do you primarily use for genomics?	Response	Count	Percentage
	Windows	4	0.5
	Unix or Linux	4	0.5
How would you characterize your connectivity?	Response	Count	Percentage
	Poor or fair	4	0.444444
	Good	5	0.555556
How would you characterize your storage capacity?	Response	Count	Percentage
	Poor or fair	3	0.375
	Good	5	0.625
How would you characterize capacity for software development?	Response	Count	Percentage
	None	6	0.666667
	Limited or fair	2	0.222222
	Good	1	0.111111
How would you characterize capacity for computational biology?	Response	Count	Percentage
	None	4	0.444444
	Limited or fair	3	0.333333
	Good	2	0.222222
How would you characterize capacity for operating your IT infrastructure?	Response	Count	Percentage
	None	4	0.444444
	Limited or fair	2	0.222222
	Good	3	0.333333
Will you continue to leverage the bioinformatics expertise at the National Microbiology Laboratory?	Response	Count	Percentage
	Yes	8	0.888889
	No or not applicable	1	0.111111
What are your anticipated technical needs for the short and long term?	Response	Count	Percentage
	Leveraging cloud computing	3	0.157895
	Improved connectivity	1	0.0526316
	High performance computing	4	0.210526
	Bioinformatics personnel	4	0.210526
	Storage	2	0.105263
	Training	3	0.157895
	Flexible, supported science IT	2	0.105263
